# Supplementary material for: Utilization of Ogura CMS germplasm with the clubroot resistance gene by fertility restoration and cytoplasm replacement in Brassica oleracea L
Source: Hortic Res. 2020 May 1;7:61. doi: 10.1038/s41438-020-0282-8 (PMC7193625; doi:10.1038/s41438-020-0282-8)
Supplement: Supplementary file 1 — Table S1 and Table S2 [file 41438_2020_282_MOESM1_ESM.xlsx]

## Sheet: Sheet1
	Table S1. Information of primers used in this article								Table S2. Identification result of Clubroot disease resistance for 20 cabbage germplasms
	Name of primer	locus	References	Type of marker	Fragment size (bp)	Primer sequence (5’-3’)			Variety	Disease resistance level
	SC2930-T-FW	CRa	Matsumoto et al., 2012	SCAR	800	TAGACCTTTTTTTTGTCTTTTTTTTTACCT			2156	3
	SC2930-Q-FW				800	CAGACTAGACTTTTTGTCATTTAGACT			2157	2
	SC2930-RV					AAGGCCATAGAAATCAGGTC			2158	3
	FW4		Ueno et al., 2012	SCAR	700	AGCTCATTGATCCTTTTCCCCACCTCACAA			2159	4
	RV4					TAATAGCTGGTTACCATTTATCCAACTGG			2160	4
	Cram-F	CRam	Ueno et al., 2012	Indel	1500	GCGTTTGAATCTTAGTCATTGCT			2161	0
	Cram-R					TCAAAGACTAACTCGGGAGCACTC			2162	4
	TCR13-F	CRb1	Chen et al., 2012	SSR	313	TGTTGATTGTGGATTTTTGTGA			2163	4
	TCR13-R					CCAAACTAGCCAATAACCATTGTA			2164	3
	TCR01-F		Piao et al., 2004	SCAR	200	GGCACGTGAGAAAAACGTAT			2165	3
	TCR01-R					GAGACGAGTTGACGAAGTAA			2166	4
	TCR05-F		Piao et al., 2004	SCAR	279	AGAATCATGACCGGGGAAAT			2167	3
	TCR05-R					CTAAGTCATCGACCAAACAACAAG			2168	4
	KB59N07-F	CRb2	Kato et al., 2013	STS	160	ATGTACTCGGGTGTCCCCTAGA			2169	0
	KB59N07-R					GTTTGACACGATGAACCAGAC			2170	3
	KBrH129J18-F		Kato et al., 2012	SSR	254	AGAGCAGAGTGAAACCAGAACT			2171	1
	KBrH129J18-R					GTTTCAGTTCAGTCAGGTTTTTGCAG			2172	0
	B1210-F		Kato et al., 2013	STS	169	ATTGAAAAGTTGACTCCGTTGA			2173	0
	B1210-R					GTTTCTTCCTTGAAGTTGCTTCAGCTCTTC			2174	4
	B50-C9-FM	CRc	Matsumoto et al., 2012	STS	800	GATTCAATGCATTTCTCTCGAT			2175	3
	B50-6R-FMb				800	AATGCATTTTCGCTCAACC			2175	3
	B50-RV					CGTATTATATCTCTTTCTCCATCCC
	CR1m-F	Crr1	Hatakeyama et al., 2013	Indel	1142	TCTTTCTGGATGCTCTAGCC
	CR1m-R					TATATCCGACCTGTACCAAGCAG
	BSA3-F	Crr2	Suwabe et al., 2006	SNP	491	CATTTGAGATTAAGATCAGGCGATG
	BSA3-R					TCGAGTTTGGTCTCTGTGAAAAATC
	BSA4-F			SNP	475	TAACGCTGTTGGTCCAATTCTAGTG
	BSA4-R					CCACAGGATCTTTCCTCCTACCTAA
	OPC11-2S-F	Crr3	Suwabe et al., 2006	STS	1200	GTAACTTGGTACAGAACAGCATAG
	OPC11-2S-R					ACTTGTCTAATGAATGATGATGG
	BrSTS78-F		Suwabe et al., 2006	STS	142	CTCTCCTCTAACCTGTTCCAAGAA
	BrSTS78-R					GGTGTATCCACACACTCATCAAGT
	BoRfo-2F	Rfo	Yu., 2018	Indel	600	CAAGTGTTCTTCTTCTCCTGC
	BoRfo-2R					CCATCTTCCATCATCCGA
	BoRfo-6F			Indel	600	AGAGTTGCGAAGCAGGTT
	BoRfo-6R					CCATAAGTAATCTGGGTAGGCT
	Bo138F	Orf138	Zhu et al., 2012	Indel	300	CCATGGACAATAATCTTAGT
	Bo138R					TAATGTGCATGAAGTTGAAG
